# Supplementary material for: Electrodeposition of Nanostructured Metals on n-Silicon and Insights into Rhodium Deposition
Source: Nanomaterials (Basel). 2024 Dec 20;14(24):2042. doi: 10.3390/nano14242042 (PMC11679951; doi:10.3390/nano14242042)
Supplement: Supplementary file 1 [file nanomaterials-14-02042-s001.zip]

Archive with 1 entries (1 files):
- nanomaterials-3341499-supplementary.pdf
